# Supplementary material for: Identification and validation of candidate epigenetic biomarkers in lung adenocarcinoma
Source: Sci Rep. 2016 Oct 26;6:35807. doi: 10.1038/srep35807 (PMC5080630; doi:10.1038/srep35807)
Supplement: Supplementary Table S1 [file srep35807-s2.xls]

## Sheet: List of Peaks
PROBE	ID	LOCATION (Hg38)			DIFFERENTIAL METHYLATION		POSTION RELATIVE TO KNOWN GENES			POSITION RELATIVE TO KNOWN CpG ISLANDS
		CHROMOSOME	START	END	HYPO (-) /HYPER (+)	DIFF. METH. SCORE	UPSTREAM	INTRAGENIC	DOWNSTREAM	ISLAND	SHORE (<2kbp)	SHELF (>2kbp, <4kbp)
1	OTX2	chr14	56810016	56810066	+	9.12979	OTX2-AS1	OTX2		X
2	HOXD3	chr2	176164284	176164334	+	8.82951		HOXD3			X
3	OTX2	chr14	56809892	56809942	+	8.52523	OTX2-AS1	OTX2		X
4	HOXD3	chr2	176164362	176164412	+	8.07165		HOXD3			X
5	HOXB3/HOXB4	chr17	48579299	48579349	+	7.62522	HOXB3/HOXB4		miR-10a			X
6	HOXD3	chr2	176164186	176164236	+	7.37038		HOXD3			X
7	HOXD10	chr2	176117070	176117120	+	7.31778		HOXD10			X
8	HOXD3	chr2	176164464	176164514	+	6.84041		HOXD3			X
9	HOXD3	chr2	176164062	176164112	+	6.82609		HOXD3			X
10	Chr1(q21.1).A	chr1	147078380	147078430	+	6.76527				X
11	HOXD3	chr2	176163964	176164014	+	6.75764	HOXD3				X
12	HIST1H3G/HIST1H2BI	chr6	26271747	26271797	+	6.74904	HIST1H3G/HIST1H2BI				X
13	GHSR	chr3	172449493	172449543	+	6.58525	GHSR				X
14	GHSR	chr3	172449579	172449629	+	6.5419	GHSR				X
15	OTX2	chr14	56810116	56810166	+	6.4414	OTX2-AS1	OTX2		X
16	SIM1	chr6	100463965	100464015	+	6.19091	SIM1				X
17	OSR1	chr2	19357131	19357181	+	6.11749		OSR1		X
18	HOXD3	chr2	176164570	176164620	+	6.07031		HOXD3			X
19	HOXB3/HOXB4	chr17	48579221	48579271	+	6.02606	HOXB3/HOXB4		miR-10a			X
20	HOXD3	chr2	176163868	176163918	+	5.8798	HOXD3				X
21	FRG1BP	chr20	30375462	30375512	-	5.83768	FRG1BP				X
22	SIM1	chr6	100463789	100463839	+	5.80767	SIM1				X
23	OR6N1	chr1	158767912	158767962	-	5.75947	OR6N1
24	MBD3L5	chr19	7029221	7029271	-	5.71296	MBD3L5
25	Chr6(p22.1)	chr6	28207923	28207973	+	5.65329					X
26	GHSR	chr3	172449779	172449829	+	5.52347	GHSR				X
27	EVX2	chr2	176081759	176081809	+	5.50675		EVX2		X
28	OTX2	chr14	56808695	56808745	+	5.4772	OTX2-AS1	OTX2		X
29	HOXA3	chr7	27124389	27124439	+	5.43545		HOXA3/HOXA-AS2	HOXA4	X
30	PCDHGB7	chr5	141418321	141418371	+	5.42384	PCDHGA11	PCDHGB7	PCDHGA10		X
31	Chr6(p22.1)	chr6	28208016	28208066	+	5.41421					X
32	MBD3L5	chr19	7029131	7029181	-	5.37262	MBD3L5
33	OR6N1	chr1	158767998	158768048	-	5.34445	OR6N1
34	EVX2	chr2	176081675	176081725	+	5.33955		EVX2		X
35	LY75-CD302	chr2	159798719	159798769	+	5.22307	CD302	LY75-CD302	LY75		X
36	CTAGE15	chr7	143571011	143571061	-	5.2174	CTAGE15
37	Chr6(p22.1)	chr6	28207821	28207871	+	5.19539				X
38	FRG1BP	chr20	30375572	30375622	-	5.17409	FRG1BP				X
39	SIM1	chr6	100463689	100463739	+	5.12277	SIM1				X
40	OTX2	chr14	56808617	56808667	+	4.92647	OTX2-AS1	OTX2		X
41	OTX2	chr14	56809795	56809845	+	4.83132	OTX2-AS1	OTX2		X
42	LOC648987	chr5	43037338	43037388	+	4.78982		LOC648987	ANXA2R	X
43	OTX2	chr14	56809717	56809767	+	4.72849	OTX2-AS1	OTX2		X
44	Chr4(q35.2)	chr4	189646111	189646161	+	4.70706				X
45	SIM1	chr6	100463865	100463915	+	4.65616	SIM1				X
46	SIM1	chr6	100464065	100464115	+	4.64622	SIM1				X
47	HIST1H2AJ/HIST1H2BM	chr6	27815080	27815130	+	4.63545	HIST1H2AJ	HIST1H2BM			X
48	Chr1(q21.1).A	chr1	147078488	147078538	+	4.57332				X
49	HOXD3	chr2	176163774	176163824	+	4.56027	HOXD3				X
50	HOXB3/HOXB4	chr17	48579399	48579449	+	4.55178	HOXB3/HOXB4		miR-10a			X
51	HOXA5	chr7	27144011	27144061	+	4.52222	HOXA5	HOXA-AS3	HOXA6	X
52	HOXC13	chr12	53936652	53936702	+	4.52025	HOXC13	HOXC13-AS			X
53	Chr6(p24.3).B	chr6	10385269	10385319	+	4.4984					X
54	HOXA3	chr7	27124513	27124563	+	4.48753		HOXA3/HOXA-AS2	HOXA4		X
55	OTX2	chr14	56810214	56810264	+	4.48503	OTX2-AS1	OTX2			X
56	GHSR	chr3	172449395	172449445	+	4.45618	GHSR				X
57	ZNF577	chr19	51887526	51887576	+	4.42868	ZNF649-AS1	ZNF577	ZNF649		X
58	CTAGE15	chr7	143571109	143571159	-	4.38413	CTAGE15
59	Chr1(q21.1).A	chr1	147078288	147078338	+	4.37009				X
60	HOXA5	chr7	27143897	27143947	+	4.3666	HOXA5	HOXA-AS3	HOXA6	X
61	HIST1H3G/HIST1H2BI	chr6	26271837	26271887	+	4.33976	HIST1H3G/HIST1H2BI				X
62	CTAGE15	chr7	143570927	143570977	-	4.33943	CTAGE15
63	OR2M2	chr1	248178449	248178499	-	4.33153	OR2M2
64	TP53TG3.A	chr16	33358935	33358985	-	4.32537	TP53TG3/TP53TG3B/TP53TG3C				X
65	HOXD8	chr2	176128730	176128780	+	4.3199	HOXD8		HOXD9/HOXD-AS2	X
66	ZRANB1	chr10	124942618	124942668	+	4.31921		ZRANB1
67	Chr1(q21.1).B	chr1	145459993	145460043	+	4.31688				X
68	OR6N1	chr1	158767800	158767850	-	4.31603	OR6N1
69	TUBB6	chr18	12307215	12307265	+	4.31523	TUBB6				X
70	HIST1H2AJ/HIST1H2BM	chr6	27815200	27815250	+	4.30095	HIST1H2AJ	HIST1H2BM			X
71	OR6N1	chr1	158768100	158768150	-	4.298	OR6N1
72	FRG1BP	chr20	30375378	30375428	-	4.27498	FRG1BP				X
73	Chr4(q35.2)	chr4	189645855	189645905	+	4.27185				X
74	PPP1R12C	chr19	55097357	55097407	+	4.26767		PPP1R12C		X
75	HOXD10	chr2	176116966	176117016	+	4.22422		HOXD10			X
76	GHSR	chr3	172449697	172449747	+	4.21258	GHSR			X
77	HOXA5	chr7	27144394	27144444	+	4.19085	HOXA5	HOXA-AS3	HOXA6	X
78	UST	chr6	148877845	148877895	+	4.1752		UST		X
79	OR6N1	chr1	158768298	158768348	-	4.16184	OR6N1
80	MBD3L5	chr19	7029317	7029367	-	4.15102	MBD3L5
81	HOXD8	chr2	176128808	176128858	+	4.1216	HOXD8		HOXD9/HOXD-AS2	X
82	PITX2	chr4	110618653	110618703	+	4.11059		PITX2			X
83	Chr5(q13.2)	chr5	73381112	73381162	+	4.09802				X
84	FRG1BP	chr20	30375284	30375334	-	4.09341	FRG1BP				X
85	Chr6(p22.1)	chr6	28207735	28207785	+	4.09145				X
86	FRG1BP	chr20	30375686	30375736	-	4.04998	FRG1BP				X
87	UST	chr6	148877747	148877797	+	4.02517		UST		X
88	OTX2	chr14	56808511	56808561	+	4.01204	OTX2-AS1	OTX2		X
89	HOXA9	chr7	27165921	27165971	+	4.00899	HOXA9/HOXA10-AS	HOXA10-HOXA9	HOXA10	X
90	DMRTA2	chr1	50422056	50422106	+	3.99989		DMRTA2		X
91	LY75-CD302	chr2	159798809	159798859	+	3.99457	CD302	LY75-CD302	LY75		X
92	LOC648987	chr5	43037258	43037308	+	3.99259		LOC648987	ANXA2R	X
93	OSR1	chr2	19357253	19357303	+	3.9905		OSR1		X
94	ERICH1	chr8	673416	673466	+	3.93563		ERICH1		X
95	TMEM97	chr17	28317161	28317211	+	3.92991	TMEM97				X
96	PDX1	chr13	27919074	27919124	+	3.90991	PDX1	PDX1-AS1			X
97	PPP1R12C	chr19	55097437	55097487	+	3.90425		PPP1R12C		X
98	HOXA3	chr7	27124311	27124361	+	3.88062		HOXA3/HOXA-AS2	HOXA4	X
99	Chr4(q35.2)	chr4	189646213	189646263	+	3.85762				X
100	Chr6(p24.3).A	chr6	10390834	10390884	+	3.8562				X
101	SYCE1/SPRNP1	chr10	133567153	133567203	+	3.84706		SYCE1/SPRNP1			X
102	PCDHGB7	chr5	141418537	141418587	+	3.8345	PCDHGA11	PCDHGA1-10/PCDHGB1-7			X
103	HOXD10	chr2	176116872	176116922	+	3.80198		HOXD10			X
104	Chr4(q35.2)	chr4	189645983	189646033	+	3.7944				X
105	HIST1H3G/HIST1H2BI	chr6	26271641	26271691	+	3.79384	HIST1H3G/HIST1H2BI				X
106	UST	chr6	148877943	148877993	+	3.77347		UST		X
107	ZNF577	chr19	51887440	51887490	+	3.77333	ZNF649-AS1	ZNF577	ZNF649		X
108	PDX1	chr13	27919156	27919206	+	3.76664	PDX1	PDX1-AS1			X
109	HIST1H4F	chr6	26240685	26240735	+	3.76274		HIST1H4F		X
110	HOXC13	chr12	53936858	53936908	+	3.74697	HOXC13	HOXC13-AS			X
111	PDX1	chr13	27919475	27919525	+	3.74193	PDX1	PDX1-AS1			X
112	Chr4(q35.2)	chr4	189645753	189645803	+	3.72665				X
113	PITX2	chr4	110618549	110618599	+	3.72576		PITX2			X
114	PAX9	chr14	36655637	36655687	+	3.72561	PAX9				X
115	FEZF2.A	chr3	62370009	62370059	+	3.72061		FEZF2			X
116	HOXD8	chr2	176128630	176128680	+	3.70387	HOXD8		HOXD9/HOXD-AS2		X
117	Chr5(q13.2)	chr5	73381016	73381066	+	3.68472				X
118	OR6N1	chr1	158768222	158768272	-	3.63383	OR6N1
119	HOXD10	chr2	176116766	176116816	+	3.62649		HOXD10			X
120	LHX2	chr9	124016781	124016831	+	3.61871		LHX2		X
121	HIST1H4F	chr6	26240485	26240535	+	3.61766		HIST1H4F		X
122	TP53TG3.B	chr16	33192320	33192370	-	3.61644	TP53TG3/TP53TG3B/TP53TG3C				X
123	UST	chr6	148877633	148877683	+	3.60974		UST		X
124	FRG1BP	chr20	30375186	30375236	-	3.60594	FRG1BP				X
125	HIST1H3G/HIST1H2BI	chr6	26271959	26272009	+	3.60201	HIST1H3G/HIST1H2BI				X
126	PAX9	chr14	36655541	36655591	+	3.58995	PAX9				X
127	Chr1(q21.1).A	chr1	147078172	147078222	+	3.58388					X
128	PCDHGB7	chr5	141418221	141418271	+	3.52367	PCDHGA11	PCDHGA1-10/PCDHGB1-7			X
129	LY75-CD302	chr2	159798613	159798663	+	3.51411	CD302	LY75-CD302	LY75		X
130	UST	chr6	148878031	148878081	+	3.51264		UST		X
131	FZD5	chr2	207771457	207771507	+	3.49536	FZD5				X
132	ZNF577	chr19	51887350	51887400	+	3.49137	ZNF649-AS1	ZNF577	ZNF649		X
133	FZD5	chr2	207771546	207771596	+	3.48697	FZD5				X
134	CXADRP3	chr18	14499338	14499388	-	3.4851	CXADRP3
135	PPP1R12C	chr19	55097543	55097593	+	3.48317		PPP1R12C		X
136	MNX1	chr7	157004886	157004936	+	3.4775		MNX1		X
137	GATA3	chr10	8052960	8053010	+	3.47509	GATA3	GATA3-AS1		X
138	HOXD10	chr2	176117172	176117222	+	3.46976		HOXD10			X
139	PDX1	chr13	27919272	27919322	+	3.46823	PDX1	PDX1-AS1			X
140	FZD5	chr2	207771658	207771708	+	3.46256	FZD5				X
141	LOC388692	chr1	143792600	143792650	+	3.45691	FAM231D	LOC388692		X
142	CTAGE15	chr7	143571245	143571295	-	3.45462	CTAGE15
143	Chr1(q21.1).A	chr1	147078566	147078616	+	3.44178					X
144	HOXC13	chr12	53936752	53936802	+	3.4311	HOXC13	HOXC13-AS			X
145	OTX2	chr14	56809617	56809667	+	3.4148	OTX2-AS1	OTX2		X
146	HMX2	chr10	123147305	123147355	+	3.36763	HMX2				X
147	HOXC13	chr12	53936572	53936622	+	3.34521	HOXC13	HOXC13-AS			X
148	MNX1	chr7	157005002	157005052	+	3.33146		MNX1		X
149	POU4F3	chr5	146339599	146339649	+	3.31678		POU4F3		X
150	OSR1	chr2	19357053	19357103	+	3.30245		OSR1		X
151	ATP6V0A1	chr17	42456860	42456910	-	3.28598	ATP6V0A1				X
152	RPH3AL	chr17	266598	266648	-	3.27253		RPH3AL				X
153	HOXB13	chr17	48727119	48727169	+	3.24845	PRAC1	HOXB13	PRAC2		X
154	PDX1	chr13	27919373	27919423	+	3.23405	PDX1	PDX1-AS1			X
155	PAX9	chr14	36655441	36655491	+	3.22397	PAX9				X
156	FOXD4L6	chr9	41128675	41128725	+	3.22143		FOXD4L6			X
157	OTX2	chr14	56808387	56808437	+	3.21358	OTX2-AS1	OTX2		X
158	Chr7(q36.1)	chr7	149415302	149415352	+	3.20627				X
159	CXADRP3	chr18	14499096	14499146	-	3.20028	CXADRP3
160	Chr6(p24.3).A	chr6	10390620	10390670	+	3.1983				X
161	ATP6V0A1	chr17	42456778	42456828	-	3.1979	ATP6V0A1				X
162	Chr8(p23.3)	chr8	2181806	2181856	+	3.19738				X
163	HIST1H3G/HIST1H2BI	chr6	26272041	26272091	+	3.19529	HIST1H3G/HIST1H2BI				X
164	TP53TG3.B	chr16	33192222	33192272	-	3.18697	TP53TG3/TP53TG3B/TP53TG3C				X
165	GATA6	chr18	22166685	22166735	+	3.18163	GATA6		GATA6-AS1	X
166	MNX1	chr7	157004790	157004840	+	3.17441		MNX1		X
167	HOXA5	chr7	27144194	27144244	+	3.17347	HOXA5	HOXA-AS3	HOXA6	X
168	DMRTA2	chr1	50421955	50422005	+	3.17033		DMRTA2		X
169	HIST1H2AJ/HIST1H2BM	chr6	27814998	27815048	+	3.13686	HIST1H2AJ/HIST1H2BM				X
170	MBD3L5	chr19	7029017	7029067	-	3.12494	MBD3L5
171	Chr1(q21.1).B	chr1	145459883	145459933	+	3.12116				X
172	OSR1	chr2	19356833	19356883	+	3.11861		OSR1		X
173	GUSBP1	chr5	21458282	21458332	-	3.11133	GUSBP1				X
174	LOC648987	chr5	43037146	43037196	+	3.09159		LOC648987	ANXA2R	X
175	HOXD8	chr2	176128908	176128958	+	3.07038	HOXD8		HOXD9/HOXD-AS2	X
176	HOXD3	chr2	176162660	176162710	+	3.06537	HOXD3				X
177	SATB2	chr2	199461443	199461493	+	3.0323		SATB2			X
178	EVX2	chr2	176081460	176081510	+	3.02973		EVX2		X
179	CTAGE15	chr7	143570831	143570881	-	3.01136	CTAGE15
180	OR2M2	chr1	248178361	248178411	-	3.00407	OR2M2
181	OR6N1	chr1	158768402	158768452	-	3.00294	OR6N1
182	GHSR	chr3	172449879	172449929	+	2.99739	GHSR			X
183	ZNF577	chr19	51887626	51887676	+	2.97881	ZNF649-AS1	ZNF577	ZNF649	X
184	SATB2	chr2	199461543	199461593	+	2.97671		SATB2			X
185	HIST1H2AJ/HIST1H2BM	chr6	27815278	27815328	+	2.97033	HIST1H2AJ	HIST1H2BM			X
186	PAX6	chr11	31804797	31804847	+	2.96752		PAX6		X
187	HIST1H3E	chr6	26224815	26224865	+	2.96131	HIST1H3E				X
188	HIST1H3G/HIST1H2BI	chr6	26272855	26272905	+	2.95917	HIST1H3G/HIST1H2BI				X
189	LHX2	chr9	124016659	124016709	+	2.95627		LHX2		X
190	Chr5(q13.2)	chr5	73381300	73381350	+	2.90772				X
191	GABARAP	chr17	7241047	7241097	+	2.88302	PHF23	GABARAP	CTDNEP1		X
192	Chr6(p24.3).A	chr6	10389742	10389792	+	2.86978					X
193	TBX15	chr1	118979938	118979988	+	2.85277		TBX15		X
194	HOXD3	chr2	176162536	176162586	+	2.85262	HOXD3				X
195	Chr6(p24.3).A	chr6	10390718	10390768	+	2.84668				X
196	SYCE1/SPRNP1	chr10	133567274	133567324	+	2.84019		SYCE1/SPRNP1			X
197	HOXA9	chr7	27165821	27165871	+	2.82213	HOXA9/HOXA10-AS	HOXA10-HOXA9	HOXA10	X
198	LHX2	chr9	124016561	124016611	+	2.81079		LHX2		X
199	Chr1(q21.1).B	chr1	145460081	145460131	+	2.80913					X
200	FEZF2.B	chr3	62374987	62375037	+	2.80748	FEZF2				X
201	HIST1H3E	chr6	26224715	26224765	+	2.80487	HIST1H3E				X
202	Chr6(p24.3).B	chr6	10385345	10385395	+	2.80194					X
203	HOXB13	chr17	48727203	48727253	+	2.79948	PRAC1	HOXB13	PRAC2		X
204	FEZF2.B	chr3	62374905	62374955	+	2.79213	FEZF2				X
205	HOXA3	chr7	27124213	27124263	+	2.77962		HOXA3/HOXA-AS2	HOXA4	X
206	Chr6(p24.3).A	chr6	10390042	10390092	+	2.77223				X
207	GHSR	chr3	172449283	172449333	+	2.75457	GHSR				X
208	Chr6(p24.3).A	chr6	10389920	10389970	+	2.71988				X
209	FOXD3	chr1	63321635	63321685	+	2.71663	FOXD3/LINC00466	FOXD3-AS1		X
210	LHX2	chr9	124016866	124016916	+	2.71437		LHX2		X
211	FOXD2	chr1	47444561	47444611	+	2.70317			FOXD2	X
212	HIST1H2AJ/HIST1H2BM	chr6	27814899	27814949	+	2.70306	HIST1H2AJ/HIST1H2BM				X
213	PAX9	chr14	36657446	36657496	+	2.68983	PAX9				X
214	SIM1	chr6	100464171	100464221	+	2.67386	SIM1			X
215	HIST1H4F	chr6	26240409	26240459	+	2.67162		HIST1H4F			X
216	PAX9	chr14	36655361	36655411	+	2.66772	PAX9				X
217	Chr7(q36.1)	chr7	149415401	149415451	+	2.66213				X
218	LOC648987	chr5	43037054	43037104	+	2.66072		LOC648987	ANXA2R		X
219	MLNR	chr13	49218304	49218354	+	2.65944	MLNR				X
220	FAM60A	chr12	31326958	31327008	+	2.65519	FAM60A		FLJ13224		X
221	HOXA5	chr7	27144107	27144157	+	2.64823	HOXA5	HOXA-AS3	HOXA6	X
222	DEFB122	chr20	31421617	31421667	-	2.64822		DEFB122
223	Chr6(p24.3).A	chr6	10390942	10390992	+	2.63007					X
224	FEZF2.A	chr3	62369597	62369647	+	2.61502			FEZF2	X
225	HOXD8	chr2	176129016	176129066	+	2.61219	HOXD8		HOXD9/HOXD-AS2	X
226	LOC388692	chr1	143792680	143792730	+	2.61195	FAM231D	LOC388692		X
227	AIM2	chr1	159077258	159077308	-	2.60955	AIM2
228	PITX2	chr4	110618469	110618519	+	2.60797		PITX2			X
229	HOXD8	chr2	176128520	176128570	+	2.60703	HOXD8		HOXD9/HOXD-AS2		X
230	PCDHGB7	chr5	141418649	141418699	+	2.59766	PCDHGA11	PCDHGA1-10/PCDHGB1-7			X
231	PITX2	chr4	110618773	110618823	+	2.5954		PITX2		X
232	PITX2	chr4	110618349	110618399	+	2.59418		PITX2			X
233	LHX1	chr17	36941754	36941804	+	2.5835		LHX1		X
234	PLCG1	chr20	41136190	41136240	+	2.57591	PLCG1	PLCG1-AS1			X
235	ZRANB1	chr10	124942712	124942762	+	2.57166		ZRANB1
236	ONECUT2	chr18	57439502	57439552	+	2.56399		ONECUT2		X
237	FRG1BP	chr20	30375784	30375834	-	2.56253	FRG1BP				X
238	HOXD3	chr2	176162736	176162786	+	2.54285	HOXD3				X
239	ATP6V0A1	chr17	42456678	42456728	-	2.52875	ATP6V0A1				X
240	LOC648987	chr5	43037462	43037512	+	2.52592		LOC648987	ANXA2R		X
241	PAGE2	chrX	55088287	55088337	-	2.52446	PAGE2
242	AMBN	chr4	70591450	70591500	-	2.5231	AMBN
243	PRDM13	chr6	99605847	99605897	+	2.52265	PRDM13				X
244	TFAP2C	chr20	56628023	56628073	+	2.52109	TFAP2C			X
245	DMRTA2	chr1	50420079	50420129	+	2.49927		DMRTA2		X
246	EIF4E1B	chr5	176631166	176631216	+	2.49631	SNCB/miR-4281	EIF4E1B			X
247	HOXD3	chr2	176162460	176162510	+	2.4958	HOXD3				X
248	TP53TG3.A	chr16	33358837	33358887	-	2.49558	TP53TG3/TP53TG3B/TP53TG3C				X
249	PPP1R12C	chr19	55097211	55097261	+	2.49473		PPP1R12C		X
250	Chr8(p23.3)	chr8	2181680	2181730	+	2.48753				X
251	POU4F3	chr5	146339489	146339539	+	2.4766		POU4F3		X
252	RPH3AL	chr17	266492	266542	-	2.4703		RPH3AL			X
253	FEZF2.A	chr3	62369705	62369755	+	2.46976		FEZF2		X
254	Chr6(p24.3).A	chr6	10389836	10389886	+	2.45235					X
255	PAX9	chr14	36657250	36657300	+	2.45125	PAX9				X
256	VAX2	chr2	70907633	70907683	+	2.45046		VAX2		X
257	HOXB3/HOXB4	chr17	48579499	48579549	+	2.44808	HOXB3/HOXB4		miR-10a			X
258	WBP1L	chr10	102775536	102775586	+	2.43995		WBP1L
259	PAX9	chr14	36657346	36657396	+	2.42821	PAX9				X
260	CFTR	chr7	117479040	117479090	+	2.42339	CFTR
261	CFTR	chr7	117479130	117479180	+	2.42201	CFTR
262	ONECUT2	chr18	57439618	57439668	+	2.41723		ONECUT2		X
263	PRDM13	chr6	99606036	99606086	+	2.41063	PRDM13				X
264	PENK	chr8	56446646	56446696	+	2.39946		PENK/LOC101929415		X
265	Chr1(q21.1).A	chr1	147078674	147078724	+	2.38166					X
266	HIST1H1A/HIST1H3A/HIST1H4A	chr6	26018117	26018167	+	2.37595	HIST1H1A/HIST1H3A/HIST1H4A					X
267	EVX2	chr2	176081565	176081615	+	2.36727		EVX2		X
268	ZIC1	chr3	147413283	147413333	+	2.36476		ZIC1		X
269	PCDHGB7	chr5	141418835	141418885	+	2.36176	PCDHGA11	PCDHGA1-10/PCDHGB1-7			X
270	STK24	chr13	98521901	98521951	+	2.36154		STK24
271	FOXD3	chr1	63319627	63319677	+	2.35964	FOXD3/LINC00466		FOXD3-AS1
272	PCDHB3	chr5	141100522	141100572	+	2.35872		PCDHB3	PCDHB2		X
273	PCDHGB7	chr5	141418729	141418779	+	2.35782	PCDHGA11	PCDHGA1-10/PCDHGB1-7			X
274	HOXA5	chr7	27144296	27144346	+	2.35314	HOXA5	HOXA-AS3	HOXA6	X
275	TFAP2C	chr20	56627937	56627987	+	2.3404	TFAP2C			X
276	KRTAP9-7	chr17	41082739	41082789	-	2.33793	KRTAP4-7	KRTAP9-7
277	Chr5(q13.2)	chr5	73381196	73381246	+	2.33514				X
278	ATP6V0A1	chr17	42456978	42457028	-	2.33097	ATP6V0A1				X
279	OR6N1	chr1	158767708	158767758	-	2.31704	OR6N1
280	EVX2	chr2	176081883	176081933	+	2.31665		EVX2		X
281	SIX6	chr14	60510503	60510553	+	2.31422		SIX6		X
282	HOXA3	chr7	27124105	27124155	+	2.31035		HOXA3/HOXA-AS2	HOXA4		X
283	NKX2-5	chr5	173234346	173234396	+	2.30522		NKX2-5			X
284	NKX2-5	chr5	173234448	173234498	+	2.29826		NKX2-5		X
285	FEZF2.A	chr3	62369901	62369951	+	2.29381		FEZF2			X
286	HIST1H4F	chr6	26240309	26240359	+	2.28715	HIST1H4F				X
287	HOXC13	chr12	53937865	53937915	+	2.28353	HOXC13	HOXC13-AS			X
288	HOXB13	chr17	48727013	48727063	+	2.27645	PRAC1	HOXB13	PRAC2	X
289	HOXC13	chr12	53936958	53937008	+	2.27634	HOXC13	HOXC13-AS			X
290	HOXA5	chr7	27144494	27144544	+	2.26131	HOXA5	HOXA-AS3	HOXA6	X
291	TUBB6	chr18	12307313	12307363	+	2.25815	TUBB6				X
292	HIST1H3E	chr6	26224629	26224679	+	2.24406	HIST1H3E				X
293	HOXA5	chr7	27143795	27143845	+	2.24396	HOXA5	HOXA-AS3	HOXA6	X
294	SPANXA1/SPANXA2	chrX	141588143	141588193	-	2.24333	SPANXA1/SPANXA2	SPANXA2-OT1
295	HOXA3	chr7	27124601	27124651	+	2.23764		HOXA3/HOXA-AS2	HOXA4		X
296	Chr1(q32.3)	chr1	214187396	214187446	+	2.23366				X
297	OR4F5	chr1	67673	67723	-	2.22869	OR4F5
298	OSR1	chr2	19356937	19356987	+	2.20743		OSR1		X
299	ACR	chr22	50738682	50738732	+	2.207		ACR
300	CDKN2A-AS1	chr9	21967415	21967465	+	2.2001		CDKN2A-AS1	CDKN2A		X
301	TP53TG3.A	chr16	33359035	33359085	-	2.19239	TP53TG3/TP53TG3B/TP53TG3C				X
302	Chr1(q21.1).A	chr1	90717023	90717073	+	2.19189		BARHL2		X
303	CLEC11A	chr19	50722529	50722579	+	2.1894	CLEC11A				X
304	PDX1	chr13	27919551	27919601	+	2.18773	PDX1	PDX1-AS1			X
305	TLX3	chr5	171307664	171307714	+	2.18127	TLX3				X
306	PRDM8	chr4	80185479	80185529	+	2.17906		PRDM8			X
307	ZIC1/ZIC4	chr3	147407858	147407908	+	2.17748	ZIC1/ZIC4				X
308	GK2	chr4	79409109	79409159	-	2.16415	GK2
309	SPATA31D4	chr9	81927988	81928038	-	2.16265	SPATA31D4
310	HOXB13	chr17	48726897	48726947	+	2.16233	PRAC1	HOXB13	PRAC2	X
311	ADGRG1	chr16	57637170	57637220	+	2.16018		ADGRG1
312	ADNP2	chr18	80108293	80108343	+	2.1571	ADNP2				X
313	ADGRG1	chr16	57636966	57637016	+	2.15185		ADGRG1
314	PLPP2	chr19	276448	276498	-	2.14906			PLPP2
315	ZC3HC1	chr7	130053075	130053125	-	2.1399	ZC3HC1				X
316	FANK1	chr10	125894424	125894474	-	2.13896	FANK1				X
317	ITIH5	chr10	7668889	7668939	-	2.13236	ITIH5				X
318	OR11L1	chr1	247843387	247843437	-	2.13229	OR11L1
319	UST	chr6	148878147	148878197	+	2.13198		UST		X
320	CD1C	chr1	158289673	158289723	-	2.13184	CD1C
321	HIST1H2AJ/HIST1H2BM	chr6	27814787	27814837	+	2.13045	HIST1H2AJ/HIST1H2BM				X
322	HOXD8	chr2	176129118	176129168	+	2.12721	HOXD8		HOXD9/HOXD-AS2	X
323	ERICH1	chr8	673612	673662	+	2.09497		ERICH1		X
324	PCDHB3	chr5	141100634	141100684	+	2.09194		PCDHB3	PCDHB2		X
325	PENK	chr8	56446842	56446892	+	2.07875	PENK	LOC101929415		X
326	Chr1(q21.1).A	chr1	147078070	147078120	+	2.06965					X
327	GUSBP1	chr5	21458064	21458114	-	2.05788	GUSBP1				X
328	RADIL	chr7	4808735	4808785	+	2.05259		RADIL		X
329	PAX6	chr11	31804715	31804765	+	2.0504		PAX6		X
330	LHX1	chr17	36941676	36941726	+	2.04888		LHX1		X
331	OSR1	chr2	19356729	19356779	+	2.0488		OSR1		X
332	HOXA2	chr7	27102780	27102830	+	2.04677	HOXA2		HOXA3/HOTAIRM1		X
333	PRDM13	chr6	99605940	99605990	+	2.04413	PRDM13				X
334	ZRANB1	chr10	124942522	124942572	+	2.04205		ZRANB1
335	GATA3	chr10	8052646	8052696	+	2.03856	GATA3	GATA3-AS1		X
336	LHX2	chr9	124016461	124016511	+	2.03809		LHX2		X
337	FRG1BP	chr20	30375072	30375122	-	2.03409	FRG1BP				X
338	PLCG1	chr20	41136296	41136346	+	2.02909	PLCG1	PLCG1-AS1			X
339	PCDHB3	chr5	141100412	141100462	+	2.02824		PCDHB3	PCDHB2		X
340	ERICH1	chr8	673512	673562	+	2.02532		ERICH1		X
341	TBX15	chr1	118984133	118984183	+	2.02198		TBX15		X
342	Chr4(q35.2)	chr4	189646319	189646369	+	2.02183				X
343	LY75-CD302	chr2	159798899	159798949	+	2.01727	CD302	LY75-CD302	LY75		X
344	TAL1	chr1	47230606	47230656	+	2.01493		TAL1			X
345	LHX8	chr1	75128615	75128665	+	2.01089		LHX8			X
346	HTR2C	chrX	114628831	114628881	-	2.00191	SNORA35	HTR2C
