# Supplementary material for: Identification and validation of candidate epigenetic biomarkers in lung adenocarcinoma
Source: Sci Rep. 2016 Oct 26;6:35807. doi: 10.1038/srep35807 (PMC5080630; doi:10.1038/srep35807)
Supplement: Supplementary Table S2 [file srep35807-s3.xls]

## Sheet: List of DMRs
DMR	ID	DIFFENTIAL METHYLATION			LOCATION (Hg38)				POSTION RELATIVE TO KNOWN GENES			POSITION RELATIVE TO KNOWN CpG ISLANDS
		PROBE	DIFF. METH. SCORE	HYPO (-) / HYPER (+)	CHROMOSOME	START	END	REGION SIZE (bp)	UPSTREAM	INTRAGENIC	DOWNSTREAM	ISLAND	SHORE (<2kbp)	SHELF (>2kbp, <4kbp)
1	OTX2*	1	9.12979	+	chr14	56810016	56810066	1877	OTX2-AS1	OTX2		X
		3	8.52523	+	chr14	56809892	56809942		OTX2-AS1	OTX2		X
		15	6.4414	+	chr14	56810116	56810166		OTX2-AS1	OTX2		X
		28	5.4772	+	chr14	56808695	56808745		OTX2-AS1	OTX2		X
		40	4.92647	+	chr14	56808617	56808667		OTX2-AS1	OTX2		X
		41	4.83132	+	chr14	56809795	56809845		OTX2-AS1	OTX2		X
		43	4.72849	+	chr14	56809717	56809767		OTX2-AS1	OTX2		X
		55	4.48503	+	chr14	56810214	56810264		OTX2-AS1	OTX2			X
		88	4.01204	+	chr14	56808511	56808561		OTX2-AS1	OTX2		X
		145	3.4148	+	chr14	56809617	56809667		OTX2-AS1	OTX2		X
		157	3.21358	+	chr14	56808387	56808437		OTX2-AS1	OTX2		X
2	HOXD3*	2	8.82951	+	chr2	176164284	176164334	2160		HOXD3			X
		4	8.07165	+	chr2	176164362	176164412			HOXD3			X
		6	7.37038	+	chr2	176164186	176164236			HOXD3			X
		8	6.84041	+	chr2	176164464	176164514			HOXD3			X
		9	6.82609	+	chr2	176164062	176164112			HOXD3			X
		11	6.75764	+	chr2	176163964	176164014		HOXD3				X
		18	6.07031	+	chr2	176164570	176164620			HOXD3			X
		20	5.8798	+	chr2	176163868	176163918		HOXD3				X
		49	4.56027	+	chr2	176163774	176163824		HOXD3				X
		176	3.06537	+	chr2	176162660	176162710		HOXD3				X
		194	2.85262	+	chr2	176162536	176162586		HOXD3				X
		238	2.54285	+	chr2	176162736	176162786		HOXD3				X
		247	2.4958	+	chr2	176162460	176162510		HOXD3				X
3	HOXB3/HOXB4*	5	7.62522	+	chr17	48579299	48579349	328	HOXB3/HOXB4		miR-10a			X
		19	6.02606	+	chr17	48579221	48579271		HOXB3/HOXB4		miR-10a			X
		50	4.55178	+	chr17	48579399	48579449		HOXB3/HOXB4		miR-10a			X
		257	2.44808	+	chr17	48579499	48579549		HOXB3/HOXB4		miR-10a			X
4	HOXD10*	7	7.31778	+	chr2	176117070	176117120	456		HOXD10			X
		75	4.22422	+	chr2	176116966	176117016			HOXD10			X
		103	3.80198	+	chr2	176116872	176116922			HOXD10			X
		119	3.62649	+	chr2	176116766	176116816			HOXD10			X
		138	3.46976	+	chr2	176117172	176117222			HOXD10			X
5	Chr1(q21.1).A*	10	6.76527	+	chr1	147078380	147078430	654				X
		48	4.57332	+	chr1	147078488	147078538					X
		59	4.37009	+	chr1	147078288	147078338					X
		127	3.58388	+	chr1	147078172	147078222						X
		143	3.44178	+	chr1	147078566	147078616						X
		265	2.38166	+	chr1	147078674	147078724						X
		326	2.06965	+	chr1	147078070	147078120						X
6	HIST1H3G/HIST1H2BI*	12	6.74904	+	chr6	26271747	26271797	1264	HIST1H3G/HIST1H2BI				X
		61	4.33976	+	chr6	26271837	26271887		HIST1H3G/HIST1H2BI				X
		105	3.79384	+	chr6	26271641	26271691		HIST1H3G/HIST1H2BI				X
		125	3.60201	+	chr6	26271959	26272009		HIST1H3G/HIST1H2BI				X
		163	3.19529	+	chr6	26272041	26272091		HIST1H3G/HIST1H2BI				X
		188	2.95917	+	chr6	26272855	26272905		HIST1H3G/HIST1H2BI				X
7	GHSR*	13	6.58525	+	chr3	172449493	172449543	646	GHSR				X
		14	6.5419	+	chr3	172449579	172449629		GHSR				X
		26	5.52347	+	chr3	172449779	172449829		GHSR				X
		56	4.45618	+	chr3	172449395	172449445		GHSR				X
		76	4.21258	+	chr3	172449697	172449747		GHSR			X
		182	2.99739	+	chr3	172449879	172449929		GHSR			X
		207	2.75457	+	chr3	172449283	172449333		GHSR				X
8	SIM1*	16	6.19091	+	chr6	100463965	100464015	532	SIM1				X
		22	5.80767	+	chr6	100463789	100463839		SIM1				X
		39	5.12277	+	chr6	100463689	100463739		SIM1				X
		45	4.65616	+	chr6	100463865	100463915		SIM1				X
		46	4.64622	+	chr6	100464065	100464115		SIM1				X
		214	2.67386	+	chr6	100464171	100464221		SIM1			X
9	OSR1*	17	6.11749	+	chr2	19357131	19357181	574		OSR1		X
		93	3.9905	+	chr2	19357253	19357303			OSR1		X
		150	3.30245	+	chr2	19357053	19357103			OSR1		X
		172	3.11861	+	chr2	19356833	19356883			OSR1		X
		298	2.20743	+	chr2	19356937	19356987			OSR1		X
		331	2.0488	+	chr2	19356729	19356779			OSR1		X
10	FRG1BP*	21	5.83768	-	chr20	30375462	30375512	762	FRG1BP				X
		38	5.17409	-	chr20	30375572	30375622		FRG1BP				X
		72	4.27498	-	chr20	30375378	30375428		FRG1BP				X
		84	4.09341	-	chr20	30375284	30375334		FRG1BP				X
		86	4.04998	-	chr20	30375686	30375736		FRG1BP				X
		124	3.60594	-	chr20	30375186	30375236		FRG1BP				X
		237	2.56253	-	chr20	30375784	30375834		FRG1BP				X
		337	2.03409	-	chr20	30375072	30375122		FRG1BP				X
11	OR6N1	23	5.75947	-	chr1	158767912	158767962	744	OR6N1
		33	5.34445	-	chr1	158767998	158768048		OR6N1
		68	4.31603	-	chr1	158767800	158767850		OR6N1
		71	4.298	-	chr1	158768100	158768150		OR6N1
		79	4.16184	-	chr1	158768298	158768348		OR6N1
		118	3.63383	-	chr1	158768222	158768272		OR6N1
		181	3.00294	-	chr1	158768402	158768452		OR6N1
		279	2.31704	-	chr1	158767708	158767758		OR6N1
12	MBD3L5	24	5.71296	-	chr19	7029221	7029271	350	MBD3L5
		32	5.37262	-	chr19	7029131	7029181		MBD3L5
		80	4.15102	-	chr19	7029317	7029367		MBD3L5
		170	3.12494	-	chr19	7029017	7029067		MBD3L5
13	Chr6(p22.1)*	25	5.65329	+	chr6	28207923	28207973	331					X
		31	5.41421	+	chr6	28208016	28208066						X
		37	5.19539	+	chr6	28207821	28207871					X
		85	4.09145	+	chr6	28207735	28207785					X
14	EVX2	27	5.50675	+	chr2	176081759	176081809	473		EVX2		X
		34	5.33955	+	chr2	176081675	176081725			EVX2		X
		178	3.02973	+	chr2	176081460	176081510			EVX2		X
		267	2.36727	+	chr2	176081565	176081615			EVX2		X
		280	2.31665	+	chr2	176081883	176081933			EVX2		X
15	HOXA3*	29	5.43545	+	chr7	27124389	27124439	546		HOXA3/HOXA-AS2	HOXA4	X
		54	4.48753	+	chr7	27124513	27124563			HOXA3/HOXA-AS2	HOXA4		X
		98	3.88062	+	chr7	27124311	27124361			HOXA3/HOXA-AS2	HOXA4	X
		205	2.77962	+	chr7	27124213	27124263			HOXA3/HOXA-AS2	HOXA4	X
		282	2.31035	+	chr7	27124105	27124155			HOXA3/HOXA-AS2	HOXA4		X
		295	2.23764	+	chr7	27124601	27124651			HOXA3/HOXA-AS2	HOXA4		X
16	PCDHGB7	30	5.42384	+	chr5	141418321	141418371	664	PCDHGA11	PCDHGB7	PCDHGA10		X
		102	3.8345	+	chr5	141418537	141418587		PCDHGA11	PCDHGA1-10/PCDHGB1-7			X
		128	3.52367	+	chr5	141418221	141418271		PCDHGA11	PCDHGA1-10/PCDHGB1-7			X
		230	2.59766	+	chr5	141418649	141418699		PCDHGA11	PCDHGA1-10/PCDHGB1-7			X
		269	2.36176	+	chr5	141418835	141418885		PCDHGA11	PCDHGA1-10/PCDHGB1-7			X
		273	2.35782	+	chr5	141418729	141418779		PCDHGA11	PCDHGA1-10/PCDHGB1-7			X
17	LY75-CD302*	35	5.22307	+	chr2	159798719	159798769	336	CD302	LY75-CD302	LY75		X
		91	3.99457	+	chr2	159798809	159798859		CD302	LY75-CD302	LY75		X
		129	3.51411	+	chr2	159798613	159798663		CD302	LY75-CD302	LY75		X
		343	2.01727	+	chr2	159798899	159798949		CD302	LY75-CD302	LY75		X
18	CTAGE15*	36	5.2174	-	chr7	143571011	143571061	464	CTAGE15
		58	4.38413	-	chr7	143571109	143571159		CTAGE15
		62	4.33943	-	chr7	143570927	143570977		CTAGE15
		142	3.45462	-	chr7	143571245	143571295		CTAGE15
		179	3.01136	-	chr7	143570831	143570881		CTAGE15
19	LOC648987*	42	4.78982	+	chr5	43037338	43037388	458		LOC648987	ANXA2R	X
		92	3.99259	+	chr5	43037258	43037308			LOC648987	ANXA2R	X
		174	3.09159	+	chr5	43037146	43037196			LOC648987	ANXA2R	X
		218	2.66072	+	chr5	43037054	43037104			LOC648987	ANXA2R		X
		240	2.52592	+	chr5	43037462	43037512			LOC648987	ANXA2R		X
20	Chr4(q35.2)	44	4.70706	+	chr4	189646111	189646161	616				X
		73	4.27185	+	chr4	189645855	189645905					X
		99	3.85762	+	chr4	189646213	189646263					X
		104	3.7944	+	chr4	189645983	189646033					X
		112	3.72665	+	chr4	189645753	189645803					X
		342	2.02183	+	chr4	189646319	189646369					X
21	HIST1H2AJ/HIST1H2BM*	47	4.63545	+	chr6	27815080	27815130	541	HIST1H2AJ	HIST1H2BM			X
		70	4.30095	+	chr6	27815200	27815250		HIST1H2AJ	HIST1H2BM			X
		169	3.13686	+	chr6	27814998	27815048		HIST1H2AJ/HIST1H2BM				X
		185	2.97033	+	chr6	27815278	27815328		HIST1H2AJ	HIST1H2BM			X
		212	2.70306	+	chr6	27814899	27814949		HIST1H2AJ/HIST1H2BM				X
		321	2.13045	+	chr6	27814787	27814837		HIST1H2AJ/HIST1H2BM				X
22	HOXA5*	51	4.52222	+	chr7	27144011	27144061	749	HOXA5	HOXA-AS3	HOXA6	X
		60	4.3666	+	chr7	27143897	27143947		HOXA5	HOXA-AS3	HOXA6	X
		77	4.19085	+	chr7	27144394	27144444		HOXA5	HOXA-AS3	HOXA6	X
		167	3.17347	+	chr7	27144194	27144244		HOXA5	HOXA-AS3	HOXA6	X
		221	2.64823	+	chr7	27144107	27144157		HOXA5	HOXA-AS3	HOXA6	X
		274	2.35314	+	chr7	27144296	27144346		HOXA5	HOXA-AS3	HOXA6	X
		290	2.26131	+	chr7	27144494	27144544		HOXA5	HOXA-AS3	HOXA6	X
		293	2.24396	+	chr7	27143795	27143845		HOXA5	HOXA-AS3	HOXA6	X
23	HOXC13	52	4.52025	+	chr12	53936652	53936702	1343	HOXC13	HOXC13-AS			X
		110	3.74697	+	chr12	53936858	53936908		HOXC13	HOXC13-AS			X
		144	3.4311	+	chr12	53936752	53936802		HOXC13	HOXC13-AS			X
		147	3.34521	+	chr12	53936572	53936622		HOXC13	HOXC13-AS			X
		287	2.28353	+	chr12	53937865	53937915		HOXC13	HOXC13-AS			X
		289	2.27634	+	chr12	53936958	53937008		HOXC13	HOXC13-AS			X
24	Chr6(p24.3).B	53	4.4984	+	chr6	10385269	10385319	126					X
		202	2.80194	+	chr6	10385345	10385395						X
25	ZNF577	57	4.42868	+	chr19	51887526	51887576	326	ZNF649-AS1	ZNF577	ZNF649		X
		107	3.77333	+	chr19	51887440	51887490		ZNF649-AS1	ZNF577	ZNF649		X
		132	3.49137	+	chr19	51887350	51887400		ZNF649-AS1	ZNF577	ZNF649		X
		183	2.97881	+	chr19	51887626	51887676		ZNF649-AS1	ZNF577	ZNF649	X
26	OR2M2	63	4.33153	-	chr1	248178449	248178499	138	OR2M2
		180	3.00407	-	chr1	248178361	248178411		OR2M2
27	TP53TG3.A	64	4.32537	-	chr16	33358935	33358985	248	TP53TG3/TP53TG3B/TP53TG3C				X
		248	2.49558	-	chr16	33358837	33358887		TP53TG3/TP53TG3B/TP53TG3C				X
		301	2.19239	-	chr16	33359035	33359085		TP53TG3/TP53TG3B/TP53TG3C				X
28	HOXD8	65	4.3199	+	chr2	176128730	176128780	648	HOXD8		HOXD9/HOXD-AS2	X
		81	4.1216	+	chr2	176128808	176128858		HOXD8		HOXD9/HOXD-AS2	X
		116	3.70387	+	chr2	176128630	176128680		HOXD8		HOXD9/HOXD-AS2		X
		175	3.07038	+	chr2	176128908	176128958		HOXD8		HOXD9/HOXD-AS2	X
		225	2.61219	+	chr2	176129016	176129066		HOXD8		HOXD9/HOXD-AS2	X
		229	2.60703	+	chr2	176128520	176128570		HOXD8		HOXD9/HOXD-AS2		X
		322	2.12721	+	chr2	176129118	176129168		HOXD8		HOXD9/HOXD-AS2	X
29	ZRANB1	66	4.31921	+	chr10	124942618	124942668	240		ZRANB1
		235	2.57166	+	chr10	124942712	124942762			ZRANB1
		334	2.04205	+	chr10	124942522	124942572			ZRANB1
30	Chr1(q21.1).B	67	4.31688	+	chr1	145459993	145460043	248				X
		171	3.12116	+	chr1	145459883	145459933					X
		199	2.80913	+	chr1	145460081	145460131						X
31	TUBB6	69	4.31523	+	chr18	12307215	12307265	148	TUBB6				X
		291	2.25815	+	chr18	12307313	12307363		TUBB6				X
32	PPP1R12C	74	4.26767	+	chr19	55097357	55097407	382		PPP1R12C		X
		97	3.90425	+	chr19	55097437	55097487			PPP1R12C		X
		135	3.48317	+	chr19	55097543	55097593			PPP1R12C		X
		249	2.49473	+	chr19	55097211	55097261			PPP1R12C		X
33	UST	78	4.1752	+	chr6	148877845	148877895	564		UST		X
		87	4.02517	+	chr6	148877747	148877797			UST		X
		106	3.77347	+	chr6	148877943	148877993			UST		X
		123	3.60974	+	chr6	148877633	148877683			UST		X
		130	3.51264	+	chr6	148878031	148878081			UST		X
		319	2.13198	+	chr6	148878147	148878197			UST		X
34	PITX2	82	4.11059	+	chr4	110618653	110618703	474		PITX2			X
		113	3.72576	+	chr4	110618549	110618599			PITX2			X
		228	2.60797	+	chr4	110618469	110618519			PITX2			X
		231	2.5954	+	chr4	110618773	110618823			PITX2		X
		232	2.59418	+	chr4	110618349	110618399			PITX2			X
35	Chr5(q13.2)	83	4.09802	+	chr5	73381112	73381162	334				X
		117	3.68472	+	chr5	73381016	73381066					X
		190	2.90772	+	chr5	73381300	73381350					X
		277	2.33514	+	chr5	73381196	73381246					X
36	HOXA9	89	4.00899	+	chr7	27165921	27165971	150	HOXA9/HOXA10-AS	HOXA10-HOXA9	HOXA10	X
		197	2.82213	+	chr7	27165821	27165871		HOXA9/HOXA10-AS	HOXA10-HOXA9	HOXA10	X
37	DMRTA2	90	3.99989	+	chr1	50422056	50422106	2027		DMRTA2		X
		168	3.17033	+	chr1	50421955	50422005			DMRTA2		X
		245	2.49927	+	chr1	50420079	50420129			DMRTA2		X
38	ERICH1	94	3.93563	+	chr8	673416	673466	246		ERICH1		X
		323	2.09497	+	chr8	673612	673662			ERICH1		X
		340	2.02532	+	chr8	673512	673562			ERICH1		X
39	PDX1	96	3.90991	+	chr13	27919074	27919124	527	PDX1	PDX1-AS1			X
		108	3.76664	+	chr13	27919156	27919206		PDX1	PDX1-AS1			X
		111	3.74193	+	chr13	27919475	27919525		PDX1	PDX1-AS1			X
		139	3.46823	+	chr13	27919272	27919322		PDX1	PDX1-AS1			X
		154	3.23405	+	chr13	27919373	27919423		PDX1	PDX1-AS1			X
		304	2.18773	+	chr13	27919551	27919601		PDX1	PDX1-AS1			X
40	Chr6(p24.3).A	100	3.8562	+	chr6	10390834	10390884	1250				X
		160	3.1983	+	chr6	10390620	10390670					X
		192	2.86978	+	chr6	10389742	10389792						X
		195	2.84668	+	chr6	10390718	10390768					X
		206	2.77223	+	chr6	10390042	10390092					X
		208	2.71988	+	chr6	10389920	10389970					X
		223	2.63007	+	chr6	10390942	10390992						X
		254	2.45235	+	chr6	10389836	10389886						X
41	SYCE1/SPRNP1	101	3.84706	+	chr10	133567153	133567203	171		SYCE1/SPRNP1			X
		196	2.84019	+	chr10	133567274	133567324			SYCE1/SPRNP1			X
42	HIST1H4F	109	3.76274	+	chr6	26240685	26240735	426		HIST1H4F		X
		121	3.61766	+	chr6	26240485	26240535			HIST1H4F		X
		215	2.67162	+	chr6	26240409	26240459			HIST1H4F			X
		286	2.28715	+	chr6	26240309	26240359		HIST1H4F				X
43	PAX9	114	3.72561	+	chr14	36655637	36655687	2135	PAX9				X
		126	3.58995	+	chr14	36655541	36655591		PAX9				X
		155	3.22397	+	chr14	36655441	36655491		PAX9				X
		213	2.68983	+	chr14	36657446	36657496		PAX9				X
		216	2.66772	+	chr14	36655361	36655411		PAX9				X
		255	2.45125	+	chr14	36657250	36657300		PAX9				X
		259	2.42821	+	chr14	36657346	36657396		PAX9				X
44	FEZF2.A	115	3.72061	+	chr3	62370009	62370059	462		FEZF2			X
		224	2.61502	+	chr3	62369597	62369647				FEZF2	X
		253	2.46976	+	chr3	62369705	62369755			FEZF2		X
		285	2.29381	+	chr3	62369901	62369951			FEZF2			X
45	LHX2	120	3.61871	+	chr9	124016781	124016831	455		LHX2		X
		189	2.95627	+	chr9	124016659	124016709			LHX2		X
		198	2.81079	+	chr9	124016561	124016611			LHX2		X
		210	2.71437	+	chr9	124016866	124016916			LHX2		X
		336	2.03809	+	chr9	124016461	124016511			LHX2		X
46	TP53TG3.B	122	3.61644	-	chr16	33192320	33192370	148	TP53TG3/TP53TG3B/TP53TG3C				X
		164	3.18697	-	chr16	33192222	33192272		TP53TG3/TP53TG3B/TP53TG3C				X
47	FZD5	131	3.49536	+	chr2	207771457	207771507	251	FZD5				X
		133	3.48697	+	chr2	207771546	207771596		FZD5				X
		140	3.46256	+	chr2	207771658	207771708		FZD5				X
48	CXADRP3	134	3.4851	-	chr18	14499338	14499388	292	CXADRP3
		159	3.20028	-	chr18	14499096	14499146		CXADRP3
49	MNX1	136	3.4775	+	chr7	157004886	157004936	262		MNX1		X
		148	3.33146	+	chr7	157005002	157005052			MNX1		X
		166	3.17441	+	chr7	157004790	157004840			MNX1		X
50	GATA3	137	3.47509	+	chr10	8052960	8053010	364	GATA3	GATA3-AS1		X
		335	2.03856	+	chr10	8052646	8052696		GATA3	GATA3-AS1		X
51	LOC388692	141	3.45691	+	chr1	143792600	143792650	130	FAM231D	LOC388692		X
		226	2.61195	+	chr1	143792680	143792730		FAM231D	LOC388692		X
52	POU4F3	149	3.31678	+	chr5	146339599	146339649	160		POU4F3		X
		251	2.4766	+	chr5	146339489	146339539			POU4F3		X
53	ATP6V0A1	151	3.28598	-	chr17	42456860	42456910	350	ATP6V0A1				X
		161	3.1979	-	chr17	42456778	42456828		ATP6V0A1				X
		239	2.52875	-	chr17	42456678	42456728		ATP6V0A1				X
		278	2.33097	-	chr17	42456978	42457028		ATP6V0A1				X
54	RPH3AL	152	3.27253	-	chr17	266598	266648	156		RPH3AL				X
		252	2.4703	-	chr17	266492	266542			RPH3AL			X
55	HOXB13	153	3.24845	+	chr17	48727119	48727169	356	PRAC1	HOXB13	PRAC2		X
		203	2.79948	+	chr17	48727203	48727253		PRAC1	HOXB13	PRAC2		X
		288	2.27645	+	chr17	48727013	48727063		PRAC1	HOXB13	PRAC2	X
		310	2.16233	+	chr17	48726897	48726947		PRAC1	HOXB13	PRAC2	X
56	Chr7(q36.1)	158	3.20627	+	chr7	149415302	149415352	149				X
		217	2.66213	+	chr7	149415401	149415451					X
57	Chr8(p23.3)	162	3.19738	+	chr8	2181806	2181856	176				X
		250	2.48753	+	chr8	2181680	2181730					X
58	GUSBP1	173	3.11133	-	chr5	21458282	21458332	268	GUSBP1				X
		327	2.05788	-	chr5	21458064	21458114		GUSBP1				X
59	SATB2	177	3.0323	+	chr2	199461443	199461493	150		SATB2			X
		184	2.97671	+	chr2	199461543	199461593			SATB2			X
60	PAX6	186	2.96752	+	chr11	31804797	31804847	132		PAX6		X
		329	2.0504	+	chr11	31804715	31804765			PAX6		X
61	HIST1H3E*	187	2.96131	+	chr6	26224815	26224865	236	HIST1H3E				X
		201	2.80487	+	chr6	26224715	26224765		HIST1H3E				X
		292	2.24406	+	chr6	26224629	26224679		HIST1H3E				X
62	TBX15	193	2.85277	+	chr1	118979938	118979988	4245		TBX15		X
		341	2.02198	+	chr1	118984133	118984183			TBX15		X
63	FEZF2.B	200	2.80748	+	chr3	62374987	62375037	132	FEZF2				X
		204	2.79213	+	chr3	62374905	62374955		FEZF2				X
64	FOXD3	209	2.71663	+	chr1	63321635	63321685	2058	FOXD3/LINC00466	FOXD3-AS1		X
		271	2.35964	+	chr1	63319627	63319677		FOXD3/LINC00466		FOXD3-AS1
65	LHX1	233	2.5835	+	chr17	36941754	36941804	128		LHX1		X
		330	2.04888	+	chr17	36941676	36941726			LHX1		X
66	PLCG1	234	2.57591	+	chr20	41136190	41136240	156	PLCG1	PLCG1-AS1			X
		338	2.02909	+	chr20	41136296	41136346		PLCG1	PLCG1-AS1			X
67	ONECUT2	236	2.56399	+	chr18	57439502	57439552	166		ONECUT2		X
		262	2.41723	+	chr18	57439618	57439668			ONECUT2		X
68	PRDM13	243	2.52265	+	chr6	99605847	99605897	239	PRDM13				X
		263	2.41063	+	chr6	99606036	99606086		PRDM13				X
		333	2.04413	+	chr6	99605940	99605990		PRDM13				X
69	TFAP2C	244	2.52109	+	chr20	56628023	56628073	136	TFAP2C			X
		275	2.3404	+	chr20	56627937	56627987		TFAP2C			X
70	CFTR	260	2.42339	+	chr7	117479040	117479090	140	CFTR
		261	2.42201	+	chr7	117479130	117479180		CFTR
71	PENK	264	2.39946	+	chr8	56446646	56446696	246		PENK/LOC101929415		X
		325	2.07875	+	chr8	56446842	56446892		PENK	LOC101929415		X
72	PCDHB3	272	2.35872	+	chr5	141100522	141100572	272		PCDHB3	PCDHB2		X
		324	2.09194	+	chr5	141100634	141100684			PCDHB3	PCDHB2		X
		339	2.02824	+	chr5	141100412	141100462			PCDHB3	PCDHB2		X
73	NKX2-5	283	2.30522	+	chr5	173234346	173234396	152		NKX2-5			X
		284	2.29826	+	chr5	173234448	173234498			NKX2-5		X
74	ADGRG1	311	2.16018	+	chr16	57637170	57637220	254		ADGRG1
		313	2.15185	+	chr16	57636966	57637016			ADGRG1
